# Supplementary material for: Genome-Wide Identification of MYB Transcription Factors and Screening of Members Involved in Stress Response in Actinidia
Source: Int J Mol Sci. 2022 Feb 19;23(4):2323. doi: 10.3390/ijms23042323 (PMC8875009; doi:10.3390/ijms23042323)
Supplement: Supplementary file 1 [file ijms-23-02323-s001.zip]

Archive with 1 entries (1 files):
- ijms-1556499-SI.pdf
